# Supplementary material for: A Semi-Mechanistic Mathematical Model of Immune Tolerance Induction to Support Preclinical Studies of Human Monoclonal Antibodies in Rats
Source: Pharmaceutics. 2025 Jun 27;17(7):845. doi: 10.3390/pharmaceutics17070845 (PMC12300661; doi:10.3390/pharmaceutics17070845)
Supplement: Supplementary file 1 [file pharmaceutics-17-00845-s001.zip]

Archive with 1 entries (1 files):
- pharmaceutics-3651277-supplementary.pdf
